# Supplementary material for: Regulus infers signed regulatory relations from few samples’ information using discretization and likelihood constraints
Source: PLoS Comput Biol. 2024 Jan 22;20(1):e1011816. doi: 10.1371/journal.pcbi.1011816 (PMC10833539; doi:10.1371/journal.pcbi.1011816)
Supplement: S1 Data — (XLS) [file pcbi.1011816.s014.xls]

## Sheet: Values for Fig 2C
Nb TF / gene	Frequency
0.0	175		Comment: Fig. 2C was made with a number of bins equal to 100, so that each bar corresponds to the sum of 4 data points
1.0	90
2.0	121
3.0	162
4.0	335
5.0	274
6.0	251
7.0	292
8.0	294
9.0	252
10.0	237
11.0	218
12.0	463
13.0	414
14.0	390
15.0	597
16.0	634
17.0	662
18.0	761
19.0	435
20.0	541
21.0	504
22.0	628
23.0	861
24.0	619
25.0	552
26.0	775
27.0	797
28.0	736
29.0	927
30.0	804
31.0	794
32.0	861
33.0	1264
34.0	837
35.0	996
36.0	964
37.0	961
38.0	935
39.0	672
40.0	1064
41.0	1135
42.0	1136
43.0	1124
44.0	1443
45.0	1326
46.0	1227
47.0	1181
48.0	1235
49.0	1183
50.0	1267
51.0	1184
52.0	1385
53.0	1141
54.0	1255
55.0	1201
56.0	1453
57.0	1094
58.0	1255
59.0	1149
60.0	1371
61.0	1291
62.0	1281
63.0	1329
64.0	1275
65.0	1112
66.0	1436
67.0	1756
68.0	1364
69.0	1435
70.0	1294
71.0	1396
72.0	1407
73.0	1597
74.0	1526
75.0	1385
76.0	1642
77.0	1710
78.0	1635
79.0	1263
80.0	1551
81.0	1359
82.0	1587
83.0	1382
84.0	1620
85.0	1527
86.0	1911
87.0	1842
88.0	1684
89.0	1697
90.0	1815
91.0	1895
92.0	1668
93.0	1749
94.0	1869
95.0	1851
96.0	2103
97.0	1837
98.0	1597
99.0	1692
100.0	1671
101.0	2040
102.0	1783
103.0	1679
104.0	1686
105.0	1988
106.0	1487
107.0	1977
108.0	1865
109.0	1801
110.0	2218
111.0	1711
112.0	1671
113.0	1587
114.0	1469
115.0	1904
116.0	1714
117.0	1520
118.0	1620
119.0	1660
120.0	1635
121.0	1426
122.0	1348
123.0	1463
124.0	1438
125.0	1190
126.0	1461
127.0	1438
128.0	1133
129.0	1322
130.0	1560
131.0	1215
132.0	1412
133.0	1380
134.0	1288
135.0	1334
136.0	1252
137.0	1129
138.0	1188
139.0	1050
140.0	878
141.0	1177
142.0	1103
143.0	1065
144.0	1105
145.0	1180
146.0	1133
147.0	927
148.0	930
149.0	1096
150.0	1297
151.0	1177
152.0	1330
153.0	1031
154.0	1191
155.0	920
156.0	895
157.0	1028
158.0	1010
159.0	1218
160.0	1094
161.0	1088
162.0	840
163.0	1071
164.0	1138
165.0	1114
166.0	1232
167.0	850
168.0	1288
169.0	984
170.0	956
171.0	934
172.0	1277
173.0	1064
174.0	1009
175.0	886
176.0	964
177.0	788
178.0	815
179.0	922
180.0	775
181.0	774
182.0	822
183.0	595
184.0	554
185.0	685
186.0	712
187.0	716
188.0	518
189.0	725
190.0	840
191.0	659
192.0	667
193.0	617
194.0	537
195.0	509
196.0	515
197.0	654
198.0	622
199.0	479
200.0	546
201.0	435
202.0	655
203.0	455
204.0	461
205.0	402
206.0	493
207.0	415
208.0	324
209.0	502
210.0	324
211.0	437
212.0	389
213.0	502
214.0	443
215.0	389
216.0	311
217.0	467
218.0	458
219.0	360
220.0	279
221.0	171
222.0	283
223.0	237
224.0	255
225.0	269
226.0	304
227.0	205
228.0	342
229.0	206
230.0	262
231.0	227
232.0	263
233.0	313
234.0	241
235.0	309
236.0	219
237.0	140
238.0	228
239.0	283
240.0	119
241.0	170
242.0	202
243.0	172
244.0	162
245.0	150
246.0	170
247.0	119
248.0	54
249.0	231
250.0	108
251.0	80
252.0	131
253.0	160
254.0	162
255.0	121
256.0	159
257.0	129
258.0	133
259.0	153
260.0	101
261.0	101
262.0	163
263.0	124
264.0	10
265.0	79
266.0	185
267.0	126
268.0	146
269.0	142
270.0	108
271.0	54
272.0	117
273.0	81
274.0	170
275.0	152
276.0	72
277.0	184
278.0	38
279.0	120
280.0	68
281.0	96
282.0	107
283.0	43
284.0	18
285.0	72
286.0	13
287.0	72
288.0	36
289.0	34
290.0	18
291.0	18
292.0	36
293.0	108
294.0	70
295.0	52
296.0	18
297.0	72
298.0	36
299.0	65
300.0	88
301.0	72
302.0	6
303.0	46
304.0	34
305.0	53
307.0	18
308.0	89
309.0	36
310.0	18
311.0	36
312.0	12
313.0	42
314.0	67
315.0	79
316.0	31
317.0	18
319.0	18
320.0	36
322.0	54
324.0	36
325.0	18
326.0	31
327.0	36
328.0	18
329.0	18
330.0	18
331.0	1
332.0	36
333.0	18
334.0	18
335.0	36
336.0	18
337.0	29
339.0	18
340.0	18
341.0	26
342.0	18
345.0	18
346.0	18
347.0	18
348.0	18
351.0	17
362.0	18
363.0	18
364.0	36
365.0	18
383.0	18
384.0	18

## Sheet: Values for Fig 2D
Nb TF / gene	Frequency
0.0	14117		Comment: Fig. 2D was made with a number of bins equal to 108, so that each bar corresponds to a single data point
1.0	17746
2.0	19642
3.0	19883
4.0	18439
5.0	16649
6.0	15198
7.0	13439
8.0	11998
9.0	9941
10.0	9322
11.0	7886
12.0	6761
13.0	6173
14.0	5466
15.0	4755
16.0	4338
17.0	3782
18.0	3596
19.0	3352
20.0	3132
21.0	2679
22.0	2497
23.0	2200
24.0	2150
25.0	1923
26.0	1989
27.0	1642
28.0	1548
29.0	1413
30.0	1365
31.0	1302
32.0	1269
33.0	1045
34.0	877
35.0	843
36.0	845
37.0	764
38.0	666
39.0	607
40.0	583
41.0	492
42.0	406
43.0	386
44.0	396
45.0	266
46.0	314
47.0	240
48.0	250
49.0	187
50.0	228
51.0	158
52.0	157
53.0	135
54.0	118
55.0	126
56.0	69
57.0	107
58.0	60
59.0	81
60.0	66
61.0	48
62.0	23
63.0	34
64.0	42
65.0	6
66.0	20
67.0	20
68.0	5
69.0	16
70.0	29
71.0	18
72.0	9
73.0	18
74.0	8
75.0	11
76.0	9
77.0	5
78.0	4
79.0	8
80.0	8
81.0	10
82.0	3
85.0	5
89.0	13
96.0	4
103.0	5
108.0	5

## Sheet: Values for Fig 4B
Patterns’ name	Nb of genes in pattern	Nb TF-gene relations		% of total genes	% of total TF-gene relations
5555	3591	73505		0.303987	0.233375
4441	1418	66464		0.120037	0.21102
1114	1244	58769		0.105308	0.186589
1124	557	19833		0.0471514	0.0629689
4431	439	16026		0.0371624	0.0508818
2114	421	15129		0.0356387	0.0480339
3441	358	14393		0.0303056	0.0456971
1224	307	4640		0.0259883	0.0147318
4331	228	3040		0.0193008	0.00965187
1214	221	8186		0.0187082	0.0259902
2214	178	2933		0.0150681	0.00931215
4341	168	4911		0.0142216	0.0155922
1234	142	1363		0.0120207	0.00432746
2124	131	2400		0.0110895	0.00761989
3114	121	2446		0.010243	0.00776594
3431	116	2752		0.00981969	0.00873748
2441	110	2600		0.00931178	0.00825489
1334	105	618		0.00888851	0.00196212
4321	102	934		0.00863456	0.00296541
3214	76	807
4421	69	847
1134	65	750		Sums for all patterns including more than 100 genes
4221	63	368		0.842885	0.955478
4231	63	472
1441	61	1156
3341	59	973
1344	56	314
2341	49	509
1324	48	476
3124	48	416
2431	47	581
4114	47	749
1244	46	227
1443	42	120
1444	39	117
4212	39	100
4211	38	259
1341	33	531
1442	33	228
4112	33	100
1434	32	153
4214	31	455
1314	30	228
4241	29	186
4121	28	91
2134	27	132
4113	27	135
1343	26	68
1431	25	393
4312	24	37
4111	23	110
4124	22	273
3421	20	109
4213	20	66
4314	19	100
1243	18	37
1342	18	57
3314	18	54
4122	17	6
4311	17	96
2314	16	56
2421	15	118
3134	15	80
1143	13	28
1241	13	112
1424	13	30
2241	13	78
4313	13	31
2144	12	46
4131	12	19
1242	11	9
4123	11	43
1144	10	28
3141	10	21
3411	10	47
1422	9	11
3241	9	42
1432	8	27
4133	7	5
4141	7	24
4412	7	12
1421	6	42
1433	6	4
2143	6	2
4411	6	34
1141	5	23
1142	5	15
2142	5	3
4134	5	25
4413	5	10
3142	4	5
3143	4	2
3144	4	7
1413	3	3
1414	3	16
1423	3	4
2411	3	2
3412	3	1
4132	3	0
4144	3	9
4414	3	29
1411	2	5
2141	2	17
2413	2	3
3414	2	6
4143	2	0
1412	1	0
2414	1	3

## Sheet: Values for Fig 4D left
TF	Pattern	Spe	Cov	filt
AHR	4441	0.353448275862069	0.032958199356913	0
ARID3A	1334	0.204878048780488	0.067524115755627	0
ARID5A	4441	0.216346153846154	0.072347266881029	0
ARNT	5555	0.433962264150943	0.018488745980707	0
ARNTL	4441	0.245583038869258	0.335209003215434	0
ATF1	2114	0.302513039355145	0.512861736334405	0
ATF2	4441	0.249699157641396	0.333601286173633	0
ATF3	4341	0.281349458943348	0.355305466237942	0
ATF4	4441	0.247619047619048	0.292604501607717	0
ATF6	2114	0.313099041533546	0.157556270096463	0
ATF7	5555	0.733333333333333	0.008842443729904	0
BACH1	4441	0.23106350420811	0.242765273311897	0
BBX	4441	0.244239631336405	0.213022508038585	0
BHLHA15	1114	0.333333333333333	0.037781350482315	0
BHLHE41	1244	0.161417322834646	0.032958199356913	0
CCDC6	4441	0.247910863509749	0.071543408360129	0
CDC5L	5555	0.5	0.003215434083601	0
CEBPA	5555	0.5	0.004823151125402	0
CEBPG	4441	0.227476038338658	0.286173633440514	0
CREB3	1124	0.276776776776777	0.444533762057878	0
CREB3L2	2114	0.31054131054131	0.262861736334405	0
CTCF	3124	0.23831373673645	0.668006430868167	0
DBP	1243	0.147058823529412	0.004019292604502	0
E2F1	1234	0.131578947368421	0.060289389067524	0
E2F2	1124	0.282477341389728	0.45096463022508	0
E2F3	1114	0.277132761231701	0.441318327974277	0
E2F4	5555	0.518518518518518	0.022508038585209	0
E2F7	1224	0.150087260034904	0.069131832797428	0
E2F8	1124	0.246575342465753	0.028938906752412	0
E4F1	4431	0.271186440677966	0.115755627009646	0
EBF1	4441	0.235218919782678	0.591639871382637	0
EGR2	1144	0.253405994550409	0.14951768488746	0
EGR3	1334	0.180801491146319	0.155948553054662	0
ELF1	4441	0.235757416644789	0.721864951768489	0
ELF2	4441	0.236381644106966	0.57556270096463	0
ELF3	3441	0.263916700040048	0.529742765273312	0
ELK1	5555	0.47093023255814	0.065112540192926	0
ELK3	1124	0.278249218401072	0.5008038585209	0
ELK4	4441	0.254394079555967	0.442122186495177	0
ERF	4441	0.241465445462115	0.466237942122187	0
ESR1	1314	0.303814713896458	0.358520900321543	0
ESR2	1413	0.409302325581395	0.070739549839228	0
ESRRA	5555	0.550295857988166	0.07475884244373	0
ETS1	4134	0.238566713814238	0.406752411575563	0
ETV3	3441	0.294820717131474	0.47588424437299	0
ETV5	5555	0.5	0.018488745980707	0
ETV7	1144	0.252539912917271	0.139871382636656	0
EWSR1	5555	0.541176470588235	0.07395498392283	0
FLI1	2134	0.262126865671642	0.451768488745981	0
FOXJ3	4441	0.242152466367713	0.390675241157556	0
FOXK1	4441	0.249627421758569	0.269292604501608	0
FOXM1	1124	0.333333333333333	0.020096463022508	0
FOXO3	3441	0.263503281171126	0.419614147909968	0
GABPA	4341	0.307833762412652	0.672829581993569	0
GCM1	4341	0.266666666666667	0.003215434083601	0
GFI1	1124	0.28410008071025	0.565916398713826	0
GMEB2	4441	0.279761904761905	0.037781350482315	0
GRHL1	5555	0.7	0.016881028938907	0
GTF2I	5555	0.560344827586207	0.052250803858521	0
HBP1	4431	0.260686755430974	0.29903536977492	0
HERPUD1	1444	0.201793721973094	0.036173633440514	0
HIF1A	4441	0.243989769820972	0.383440514469453	0
HINFP	1214	0.303191489361702	0.091639871382637	0
HLX	1343	0.219178082191781	0.012861736334405	0
HMGA1	1334	0.190243902439024	0.031350482315113	0
HOMEZ	1114	0.3	0.019292604501608	0
HOXB2	4214	0.277310924369748	0.053054662379421	0
HOXB3	5555	0.447368421052632	0.013665594855305	0
HOXB4	1234	0.181451612903226	0.036173633440514	0
HSF1	4441	0.239368556701031	0.597266881028939	0
HSF2	4441	0.250504032258064	0.39951768488746	0
HSF4	1343	0.203333333333333	0.04903536977492	0
IKZF1	2134	0.266666666666667	0.093247588424437	0
IKZF2	4114	0.27536231884058	0.213826366559485	0
IKZF3	1344	0.290322580645161	0.007234726688103	0
IRF1	4441	0.224760501105379	0.490353697749196	0
IRF2	1114	0.290515653775322	0.507234726688103	0
IRF3	5555	0.47027027027027	0.069935691318328	0
IRF4	1124	0.306501547987616	0.397909967845659	0
IRF7	5555	0.432098765432099	0.056270096463023	0
IRF8	4441	0.225352112676056	0.463022508038585	0
ITGB2	1114	0.281925744594043	0.555466237942122	0
KLF12	4341	0.307479224376731	0.62459807073955	0
KLF13	5555	0.441176470588235	0.012057877813505	0
KLF16	3441	0.28056768558952	0.82636655948553	0
LEF1	3124	0.244475138121547	0.284565916398714	0
LHX3	4441	0.211971830985915	0.241961414790997	0
LMO2	2124	0.192454893384363	0.282958199356913	0
MAFF	4441	0.244779582366589	0.169614147909968	0
MAFK	4441	0.240812379110251	0.40032154340836	0
MAX	4441	0.261413043478261	0.386655948553055	0
MEF2A	4441	0.223678462210572	0.411575562700965	0
MEF2D	3441	0.250984251968504	0.204983922829582	0
MGA	5555	0.532258064516129	0.026527331189711	0
MIXL1	1124	0.300146412884334	0.164790996784566	0
MLX	1124	0.291353383458647	0.2491961414791	0
MNT	3441	0.321663019693654	0.118167202572347	0
MTF1	4441	0.235294117647059	0.15112540192926	0
MYB	1124	0.2892322549493	0.481511254019293	0
MYBL1	3214	0.25414364640884	0.036977491961415	0
MYBL2	1214	0.362745098039216	0.14871382636656	0
MYC	3441	0.300307692307692	0.392282958199357	0
MYEF2	5555	0.578181818181818	0.127813504823151	0
MZF1	5555	0.5	0.004823151125402	0
NFAT5	4441	0.240234375	0.197749196141479	0
NFE2L1	1343	0.236051502145923	0.044212218649518	0
NFIC	5555	0.474137931034483	0.044212218649518	0
NFIL3	1143	0.287671232876712	0.016881028938907	0
NFKB1	4441	0.24777183600713	0.335209003215434	0
NFKB2	4441	0.236133122028526	0.239549839228296	0
NFYA	4113	0.329971181556196	0.184083601286174	0
NKX3-1	4441	0.241935483870968	0.241157556270096	0
NR2C2	5555	0.493150684931507	0.028938906752412	0
NR2F6	1344	0.213592233009709	0.212218649517685	0
NR3C1	4441	0.250814332247557	0.371382636655948	0
NR4A2	4441	0.231878557874763	0.491157556270096	0
NRF1	3441	0.299657534246575	0.703376205787781	0
PATZ1	4441	0.245446660884649	0.682475884244373	0
PKNOX1	1114	0.300908605024051	0.452572347266881	0
PLAGL1	4431	0.247787610619469	0.022508038585209	0
POU2F1	5555	0.529824561403509	0.121382636655948	0
POU2F2	5555	0.555555555555556	0.068327974276527	0
POU6F1	4441	0.242983159582999	0.243569131832797	0
PPARA	1134	0.217581047381546	0.280546623794212	0
PRDM1	1124	0.27705499704317	0.753215434083601	0
PRDM4	4441	0.244249726177437	0.179260450160772	0
RARA	4441	0.228728991596639	0.70016077170418	0
RBPJ	5555	0.5	0.013665594855305	0
REL	4441	0.244514106583072	0.438906752411576	0
RELA	4441	0.235340417158599	0.480707395498392	0
REST	5555	0.508021390374332	0.076366559485531	0
RFX1	5555	0.549180327868853	0.053858520900322	0
RFX2	1124	0.277951933124347	0.641479099678457	0
RFX3	4441	0.231407596552825	0.582797427652733	0
RFX7	4441	0.241320432555492	0.340836012861736	0
RREB1	3441	0.278006025746371	0.815916398713826	0
RUNX1	3214	0.267874165872259	0.451768488745981	0
RUNX2	1334	0.24015187470337	0.406752411575563	0
RUNX3	3441	0.285714285714286	0.409967845659164	0
RXRA	2413	0.42314335060449	0.196945337620579	0
RXRB	5555	0.527027027027027	0.031350482315113	0
SMAD3	4441	0.239554317548746	0.276527331189711	0
SOX5	1443	0.186440677966102	0.017684887459807	0
SP1	5555	0.46594427244582	0.241961414790997	0
SP3	4441	0.233025039476652	0.830385852090032	0
SP4	4441	0.235500109433136	0.864951768488746	0
SPDEF	4441	0.234513274336283	0.298231511254019	0
SPI1	5555	0.523622047244094	0.106913183279743	0
SREBF1	3441	0.300448430493273	0.269292604501608	0
SREBF2	5555	0.521739130434783	0.009646302250804	0
STAT1	1114	0.313099041533546	0.157556270096463	0
STAT5A	4441	0.242890442890443	0.418810289389068	0
STAT6	4441	0.239414532148458	0.368167202572347	0
TBP	5555	0.533333333333333	0.006430868167203	0
TCF12	2114	0.312886352829291	0.528938906752412	0
TCF3	5555	0.496828752642706	0.188906752411576	0
TCF4	5555	0.483660130718954	0.059485530546624	0
TCF7L2	3441	0.273771537970644	0.344855305466238	0
TEF	5555	0.5	0.004823151125402	0
TFAP2E	5555	0.473684210526316	0.014469453376206	0
TFAP4	1134	0.238934056007227	0.42524115755627	0
TFCP2	2114	0.313026250619118	0.508038585209003	0
TFE3	4441	0.262820512820513	0.362540192926045	0
TFEB	4341	0.315679442508711	0.364147909967846	0
TFEC	5555	0.4	0.009646302250804	0
TGIF1	4441	0.228392081120232	0.380225080385852	0
TGIF2	4441	0.237982195845697	0.322347266881029	0
TP53	5555	0.548387096774194	0.013665594855305	0
TP73	1234	0.167883211678832	0.018488745980707	0
USF1	4441	0.261788617886179	0.258842443729903	0
VDR	1114	0.282278481012658	0.358520900321543	0
XBP1	1114	0.266666666666667	0.327974276527331	0
YY1	3441	0.2858261550509	0.586816720257235	0
ZBTB18	4441	0.229289940828402	0.373794212218649	0
ZBTB33	4441	0.256809338521401	0.053054662379421	0
ZBTB49	5555	0.5	0.001607717041801	0
ZBTB7A	3441	0.358490566037736	0.030546623794212	0
ZEB1	4341	0.301075268817204	0.247588424437299	0
ZNF143	4114	0.23887587822014	0.245980707395498	0
ZNF232	2114	0.4	0.016077170418006	0
ZNF281	4441	0.247815449143656	0.569935691318328	0
ZNF350	4431	0.245014245014245	0.138263665594855	0
ZNF524	5555	0.549019607843137	0.022508038585209	0
ZNF740	5555	0.457746478873239	0.052250803858521	0

## Sheet: Values for Fig 4D center
TF	Pattern	Spe	Cov	filt
AHR	4441	0.060344827586207	0.012567324955117	0
ARID3A	1334	0.102439024390244	0.0754039497307	0
ARID5A	4441	0.088942307692308	0.066427289048474	0
ARNTL	4441	0.114252061248528	0.348294434470377	0
ATF1	2114	0.012802275960171	0.048473967684022	0
ATF2	4441	0.093261131167268	0.278276481149012	0
ATF3	4341	0.000636537237428	0.001795332136445	0
ATF4	4441	0.095918367346939	0.253141831238779	0
ATF6	2114	0.014376996805112	0.016157989228007	0
BACH1	4441	0.089517980107116	0.210053859964093	0
BACH2	4331	0.191287878787879	0.181328545780969	0
BBX	4441	0.102304147465438	0.199281867145422	0
BHLHA15	1114	0.070921985815603	0.017953321364452	0
BHLHE41	1244	0.106299212598425	0.048473967684022	0
CCDC6	4441	0.136490250696379	0.087971274685817	0
CEBPG	4441	0.095207667731629	0.267504488330341	0
CREB3	1124	0.112112112112112	0.402154398563734	1
CREB3L2	2114	0.007597340930674	0.014362657091562	0
CTCF	3124	0.082018927444795	0.513464991023339	0
CUX1	4331	0.23469387755102	0.165170556552962	0
DBP	1243	0.058823529411765	0.00359066427289	0
E2F1	1234	0.085964912280702	0.087971274685817	0
E2F2	1124	0.112286002014099	0.400359066427289	1
E2F3	1114	0.100454316002019	0.357271095152603	0
E2F7	1224	0.205933682373473	0.211849192100539	0
E2F8	1124	0.157534246575342	0.041292639138241	0
E4F1	4431	0.116760828625235	0.111310592459605	0
EBF1	4441	0.099073186321508	0.556552962298025	0
EGR2	1144	0.137602179836512	0.181328545780969	0
EGR3	1334	0.069897483690587	0.134649910233393	0
ELF1	4441	0.095825676030454	0.655296229802513	0
ELF2	4441	0.094750742819412	0.515260323159785	0
ELF3	3441	0.003604325190228	0.016157989228007	0
ELK3	1124	0.11880303707012	0.477558348294434	1
ELK4	4441	0.104995374653099	0.40754039497307	0
ERF	4441	0.103663613655287	0.447037701974865	0
ESR1	1314	0.029291553133515	0.077199281867145	0
ETS1	4134	0.11032531824611	0.420107719928187	0
ETV3	3441	0.000996015936255	0.00359066427289	0
ETV7	1144	0.136429608127721	0.168761220825853	0
FLI1	2134	0.121735074626866	0.468581687612208	1
FOXJ3	4441	0.096163428001993	0.346499102333932	0
FOXK1	4441	0.089418777943368	0.215439856373429	0
FOXM1	1124	0.133333333333333	0.017953321364452	0
FOXO3	3441	0.003028773346795	0.010771992818671	0
FOXO4	4331	0.22	0.236983842010772	0
GABPA	4341	0.001838911364472	0.008976660682226	0
GFI1	1124	0.126311541565779	0.561938958707361	1
GMEB2	4441	0.101190476190476	0.030520646319569	0
HBP1	4431	0.117028731604765	0.299820466786355	0
HERPUD1	1444	0.080717488789238	0.032315978456014	0
HIF1A	4441	0.112020460358056	0.393177737881508	0
HINFP	1214	0.007978723404255	0.005385996409336	0
HLX	1343	0.027397260273973	0.00359066427289	0
HMGA1	1334	0.121951219512195	0.044883303411131	0
HOMEZ	1114	0.0625	0.008976660682226	0
HOXB2	4214	0.021008403361345	0.008976660682226	0
HOXB4	1234	0.108870967741935	0.048473967684022	0
HSF1	4441	0.100515463917526	0.560143626570916	0
HSF2	4441	0.097782258064516	0.348294434470377	0
HSF4	1343	0.066666666666667	0.035906642728905	0
IKZF1	2134	0.147126436781609	0.114901256732496	0
IKZF2	4114	0.053830227743271	0.093357271095153	0
IKZF3	1344	0.096774193548387	0.005385996409336	0
IRF1	4441	0.10132645541636	0.493716337522442	0
IRF2	1114	0.110497237569061	0.430879712746858	0
IRF4	1124	0.119504643962848	0.346499102333932	0
IRF8	4441	0.10093896713615	0.463195691202873	0
IRF9	3431	0.233207547169811	0.55475763016158	1
ITGB2	1114	0.103223174214606	0.454219030520646	0
KLF12	4341	0.001978630787495	0.008976660682226	0
KLF16	3441	0.004366812227074	0.028725314183124	0
LEF1	3124	0.078038674033149	0.202872531418312	0
LHX3	4441	0.097887323943662	0.249551166965889	0
LMO2	2124	0.156369600874795	0.513464991023339	1
MAFF	4441	0.092807424593968	0.143626570915619	0
MAFK	4441	0.089941972920696	0.333931777378815	0
MAX	4441	0.105978260869565	0.350089766606822	0
MEF2A	4441	0.093490607252075	0.384201077199282	0
MEF2D	3441	0.00492125984252	0.008976660682226	0
MIXL1	1124	0.101024890190337	0.123877917414722	0
MLX	1124	0.12406015037594	0.236983842010772	0
MTF1	4441	0.105131414267835	0.1508078994614	0
MYB	1124	0.117817479478513	0.438061041292639	1
MYBL1	3214	0.060773480662983	0.019748653500898	0
MYBL2	1214	0.017647058823529	0.016157989228007	0
MYC	3441	0.001230769230769	0.00359066427289	0
NFAT5	4441	0.095703125	0.175942549371634	0
NFATC1	3431	0.212	0.190305206463196	0
NFE2L1	1343	0.085836909871245	0.035906642728905	0
NFIL3	1143	0.068493150684932	0.008976660682226	0
NFKB1	4441	0.08972073677956	0.271095152603232	0
NFKB2	4441	0.087955625990491	0.199281867145422	0
NKX3-1	4441	0.111290322580645	0.247755834829443	0
NR2F6	1344	0.099514563106796	0.220825852782765	0
NR3C1	4441	0.087404994571118	0.289048473967684	0
NR3C2	4331	0.19774011299435	0.062836624775583	0
NR4A2	4441	0.101328273244782	0.47935368043088	0
NRF1	3441	0.000684931506849	0.00359066427289	0
PATZ1	4441	0.103787221740387	0.644524236983842	0
PKNOX1	1114	0.106360235168359	0.357271095152603	0
PLAGL1	4431	0.097345132743363	0.019748653500898	0
POU6F1	4441	0.103448275862069	0.231597845601436	0
PPARA	1134	0.201995012468828	0.581687612208258	1
PRDM1	1124	0.119751626256653	0.727109515260323	1
PRDM4	4441	0.094194961664841	0.154398563734291	0
RARA	4441	0.097689075630252	0.66786355475763	0
REL	4441	0.093148231079266	0.37342908438061	0
RELA	4441	0.103502558048013	0.472172351885099	0
RFX2	1124	0.118773946360153	0.612208258527828	1
RFX3	4441	0.105968720076604	0.59605026929982	0
RFX5	4331	0.207476635514019	0.398563734290844	1
RFX7	4441	0.100739897552647	0.317773788150808	0
RREB1	3441	0.005204053683922	0.03411131059246	0
RUNX1	3214	0.041944709246902	0.157989228007181	0
RUNX2	1334	0.108210726150925	0.409335727109515	0
RUNX3	3441	0.001120448179272	0.00359066427289	0
SMAD3	4441	0.091922005571031	0.236983842010772	0
SMAD4	4331	0.227069351230425	0.364452423698384	0
SOX5	1443	0.050847457627119	0.010771992818671	0
SP3	4441	0.102864877058425	0.818671454219031	0
SP4	4441	0.104618078354126	0.858168761220826	0
SPDEF	4441	0.104298356510746	0.296229802513465	0
STAT1	1114	0.10223642172524	0.114901256732496	0
STAT5A	4441	0.109090909090909	0.420107719928187	0
STAT6	4441	0.099843178254051	0.342908438061041	0
TCF12	2114	0.029006181645269	0.10951526032316	0
TCF7L2	3441	0.007019783024888	0.019748653500898	0
TFAP4	1134	0.182475158084914	0.725314183123878	1
TFCP2	2114	0.022288261515602	0.080789946140036	0
TFE3	4441	0.105477855477855	0.324955116696589	0
TGIF1	4441	0.108160309029454	0.402154398563734	0
TGIF2	4441	0.101483679525222	0.307001795332136	0
TP73	1234	0.131386861313869	0.032315978456014	0
USF1	4441	0.116260162601626	0.25673249551167	0
VDR	1114	0.106962025316456	0.303411131059246	0
XBP1	1114	0.095424836601307	0.262118491921005	0
YY1	3441	0.000783085356304	0.00359066427289	0
ZBTB16	4331	0.200980392156863	0.073608617594255	0
ZBTB18	4441	0.092209072978304	0.33572710951526	0
ZBTB33	4441	0.105058365758755	0.048473967684022	0
ZEB1	4341	0.000977517106549	0.001795332136445	0
ZFX	4331	0.22495894909688	0.737881508078995	1
ZNF143	4114	0.035128805620609	0.080789946140036	0
ZNF232	2114	0.06	0.005385996409336	0
ZNF281	4441	0.109751835022719	0.563734290843806	0
ZNF350	4431	0.145299145299145	0.183123877917415	0

## Sheet: Values for Fig 4D right
TF	Pattern	Spe	Cov	filt
AHR	4441	0.258620689655172	0.021156558533145	0
ARID3A	1334	0.224390243902439	0.064880112834979	0
ARID5A	4441	0.295673076923077	0.086741889985896	0
ARNT	5555	0.566037735849057	0.021156558533145	0
ARNTL	4441	0.299764428739694	0.358956276445698	0
ATF1	2114	0.350403034613561	0.521156558533145	0
ATF2	4441	0.29121540312876	0.34132581100141	0
ATF3	4341	0.353914704010185	0.392101551480959	0
ATF4	4441	0.295238095238095	0.306064880112835	0
ATF6	2114	0.380191693290735	0.167842031029619	0
ATF7	5555	0.266666666666667	0.002820874471086	0
BACH1	4441	0.302983932670237	0.279266572637518	0
BBX	4441	0.283870967741935	0.217207334273625	0
BHLHA15	1114	0.404255319148936	0.040197461212976	0
BHLHE41	1244	0.161417322834646	0.028913963328632	0
CCDC6	4441	0.233983286908078	0.059238363892807	0
CDC5L	5555	0.5	0.002820874471086	0
CEBPA	5555	0.5	0.004231311706629	0
CEBPG	4441	0.284345047923323	0.313822284908322	0
CREB3	1124	0.324324324324324	0.456981664315938	0
CREB3L2	2114	0.351377018043685	0.260930888575458	0
CTCF	3124	0.263550329796387	0.648095909732017	0
DBP	1243	0.294117647058823	0.007052186177715	0
E2F1	1234	0.098245614035088	0.039492242595205	0
E2F2	1124	0.329305135951662	0.461212976022567	0
E2F3	1114	0.309439676930843	0.432299012693935	0
E2F4	5555	0.481481481481481	0.018335684062059	0
E2F7	1224	0.120418848167539	0.048660084626234	0
E2F8	1124	0.301369863013699	0.031029619181946	0
E4F1	4431	0.314500941619586	0.117771509167842	0
EBF1	4441	0.272291466922339	0.600846262341326	0
EGR2	1144	0.252043596730245	0.130465444287729	0
EGR3	1334	0.187325256290773	0.141748942172073	0
ELF1	4441	0.270149645576267	0.725669957686883	0
ELF2	4441	0.28359194453615	0.605782792665726	0
ELF3	3441	0.336403684421306	0.592383638928068	0
ELK1	5555	0.529069767441861	0.064174894217207	0
ELK3	1124	0.306833407771326	0.484485190409027	0
ELK4	4441	0.287234042553191	0.437940761636107	0
ERF	4441	0.284762697751873	0.482369534555712	0
ESR1	1314	0.337874659400545	0.349788434414668	0
ESR2	1413	0.488372093023256	0.074047954866008	0
ESRRA	5555	0.449704142011834	0.053596614950635	0
ETS1	4134	0.251768033946252	0.376586741889986	0
ETV3	3441	0.332171314741036	0.470380818053597	0
ETV5	5555	0.5	0.016220028208745	0
ETV7	1144	0.261248185776488	0.126939351198872	0
EWSR1	5555	0.458823529411765	0.055007052186178	0
FLI1	2134	0.259328358208955	0.392101551480959	0
FOXJ3	4441	0.274040857000498	0.38787023977433	0
FOXK1	4441	0.272727272727273	0.258110014104372	0
FOXM1	1124	0.253333333333333	0.013399153737659	0
FOXO3	3441	0.330136294800606	0.461212976022567	0
GABPA	4341	0.344244207429202	0.660084626234133	0
GCM1	4341	0.466666666666667	0.004936530324401	0
GFI1	1124	0.314366424535916	0.549365303244006	0
GMEB2	4441	0.309523809523809	0.036671368124118	0
GRHL1	5555	0.3	0.006346967559944	0
GTF2I	5555	0.439655172413793	0.035966149506347	0
HBP1	4431	0.279607568325158	0.281382228490832	0
HERPUD1	1444	0.147982062780269	0.02327221438646	0
HIF1A	4441	0.29462915601023	0.406205923836389	0
HINFP	1214	0.329787234042553	0.087447108603667	0
HLX	1343	0.287671232876712	0.014809590973202	0
HMGA1	1334	0.258536585365854	0.03737658674189	0
HOMEZ	1114	0.4125	0.02327221438646	0
HOXB2	4214	0.260504201680672	0.043723554301834	0
HOXB3	5555	0.552631578947368	0.014809590973202	0
HOXB4	1234	0.225806451612903	0.039492242595205	0
HSF1	4441	0.279961340206185	0.612834978843442	0
HSF2	4441	0.272177419354839	0.380818053596615	0
HSF4	1343	0.18	0.038081805359662	0
IKZF1	2134	0.232183908045977	0.071227080394922	0
IKZF2	4114	0.279503105590062	0.190409026798307	0
IKZF3	1344	0.193548387096774	0.004231311706629	0
IRF1	4441	0.285924834193073	0.547249647390691	0
IRF2	1114	0.327348066298342	0.501410437235543	0
IRF3	5555	0.52972972972973	0.069111424541608	0
IRF4	1124	0.321362229102167	0.366008462623413	0
IRF7	5555	0.567901234567901	0.064880112834979	0
IRF8	4441	0.288732394366197	0.520451339915374	0
ITGB2	1114	0.311301509587923	0.538081805359661	0
KLF12	4341	0.341115947764147	0.607898448519041	0
KLF13	5555	0.558823529411765	0.013399153737659	0
KLF16	3441	0.32014192139738	0.82722143864598	0
LEF1	3124	0.247237569060773	0.2524682651622	0
LHX3	4441	0.290845070422535	0.291255289139633	0
LMO2	2124	0.194641880809185	0.251057827926657	0
MAFF	4441	0.267981438515081	0.162905500705219	0
MAFK	4441	0.268858800773694	0.392101551480959	0
MAX	4441	0.289130434782609	0.375176304654443	0
MEF2A	4441	0.293577981651376	0.473906911142454	0
MEF2D	3441	0.307086614173228	0.220028208744711	0
MGA	5555	0.467741935483871	0.020451339915374	0
MIXL1	1124	0.349926793557833	0.168547249647391	0
MLX	1124	0.296052631578947	0.222143864598025	0
MNT	3441	0.299781181619256	0.096614950634697	0
MTF1	4441	0.297872340425532	0.167842031029619	0
MYB	1124	0.311443746982134	0.454866008462623	0
MYBL1	3214	0.198895027624309	0.025387870239774	0
MYBL2	1214	0.331372549019608	0.119181946403385	0
MYC	3441	0.330461538461538	0.3787023977433	0
MYEF2	5555	0.421818181818182	0.081805359661495	0
MZF1	5555	0.5	0.004231311706629	0
NFAT5	4441	0.291015625	0.21015514809591	0
NFE2L1	1343	0.257510729613734	0.042313117066291	0
NFIC	5555	0.525862068965517	0.043018335684062	0
NFIL3	1143	0.383561643835616	0.019746121297602	0
NFKB1	4441	0.277480689245395	0.329337094499295	0
NFKB2	4441	0.301901743264659	0.268688293370945	0
NFYA	4113	0.360230547550432	0.176304654442877	0
NKX3-1	4441	0.278225806451613	0.243300423131171	0
NR2C2	5555	0.506849315068493	0.026093088857546	0
NR2F6	1344	0.212783171521036	0.185472496473907	0
NR3C1	4441	0.271986970684039	0.353314527503526	0
NR4A2	4441	0.283491461100569	0.526798307475317	0
NRF1	3441	0.344178082191781	0.708744710860367	0
PATZ1	4441	0.273489447817288	0.667136812411848	0
PKNOX1	1114	0.312132549438803	0.411847672778561	0
PLAGL1	4431	0.345132743362832	0.027503526093089	0
POU2F1	5555	0.466666666666667	0.093794076163611	0
POU2F2	5555	0.444444444444444	0.047954866008463	0
POU6F1	4441	0.274258219727346	0.241184767277856	0
PPARA	1134	0.228802992518703	0.258815232722144	0
PRDM1	1124	0.312832643406268	0.746121297602257	0
PRDM4	4441	0.290251916757941	0.18688293370945	0
RARA	4441	0.269957983193277	0.724964739069111	0
RBPJ	5555	0.5	0.011988716502116	0
REL	4441	0.275862068965517	0.43441466854725	0
RELA	4441	0.275482093663912	0.493653032440056	0
REST	5555	0.491978609625668	0.064880112834979	0
RFX1	5555	0.450819672131147	0.038787023977433	0
RFX2	1124	0.316962730755834	0.641748942172073	0
RFX3	4441	0.28407277369933	0.627644569816643	0
RFX7	4441	0.295959021058623	0.366713681241185	0
RREB1	3441	0.309504245412216	0.796897038081805	0
RUNX1	3214	0.280266920877026	0.414668547249647	0
RUNX2	1334	0.251067869008068	0.373060648801128	0
RUNX3	3441	0.319327731092437	0.40197461212976	0
RXRA	2413	0.417962003454231	0.170662905500705	0
RXRB	5555	0.472972972972973	0.024682651622003	0
SMAD3	4441	0.294568245125348	0.298307475317348	0
SOX5	1443	0.245762711864407	0.020451339915374	0
SP100	4441	0.5	0.001410437235543	0
SP1	5555	0.532507739938081	0.242595204513399	0
SP3	4441	0.268666817053914	0.839915373765867	0
SP4	4441	0.269205515430072	0.867418899858956	0
SPDEF	4441	0.304045512010114	0.339210155148096	0
SPI1	5555	0.476377952755905	0.085331452750353	0
SREBF1	3441	0.32914798206278	0.258815232722144	0
SREBF2	5555	0.478260869565217	0.007757404795487	0
STAT1	1114	0.29073482428115	0.128349788434415	0
STAT5A	4441	0.274592074592075	0.415373765867419	0
STAT6	4441	0.295347621536853	0.398448519040903	0
TBP	5555	0.466666666666667	0.004936530324401	0
TBX19	5555	1	0.001410437235543	0
TCF12	2114	0.346647646219686	0.51410437235543	0
TCF3	5555	0.503171247357294	0.167842031029619	0
TCF4	5555	0.516339869281046	0.055712270803949	0
TCF7L2	3441	0.300574345883854	0.332157968970381	0
TEF	5555	0.5	0.004231311706629	0
TFAP2E	5555	0.526315789473684	0.01410437235543	0
TFAP4	1134	0.260614272809395	0.406911142454161	0
TFCP2	2114	0.352154531946508	0.501410437235543	0
TFE3	4441	0.284382284382284	0.344146685472496	0
TFEB	4341	0.352613240418118	0.356840620592384	0
TFEC	5555	0.6	0.012693935119887	0
TGIF1	4441	0.291163689039111	0.42524682651622	0
TGIF2	4441	0.276557863501484	0.328631875881523	0
TP53	5555	0.451612903225806	0.009873060648801	0
TP73	1234	0.182481751824817	0.017630465444288	0
USF1	4441	0.271544715447154	0.235543018335684	0
VDR	1114	0.320253164556962	0.356840620592384	0
XBP1	1114	0.295424836601307	0.318758815232722	0
YY1	3441	0.333985904463586	0.601551480959097	0
ZBTB18	4441	0.275147928994083	0.393511988716502	0
ZBTB33	4441	0.276264591439689	0.050070521861777	0
ZBTB49	5555	0.5	0.001410437235543	0
ZBTB7A	3441	0.264150943396226	0.019746121297602	0
ZEB1	4341	0.329423264907136	0.237658674188998	0
ZNF143	4114	0.263075722092115	0.237658674188998	0
ZNF232	2114	0.32	0.011283497884344	0
ZNF281	4441	0.281020622160084	0.566995768688293	0
ZNF350	4431	0.277777777777778	0.137517630465444	0
ZNF524	5555	0.450980392156863	0.016220028208745	0
ZNF740	5555	0.542253521126761	0.054301833568406	0

## Sheet: Script for generating Fig 4D graphs
import pandas as pd
import csv
import matplotlib.pyplot as plt
import plotly.express as px
spe = pd.read_csv('1114_uniq.txt', sep=" ")
title='Specific TFs: None'
for i in range(0,len(spe['TF'])):
if spe.loc[i]['filt']==1:
title=title+' '+ str(spe.loc[i]['TF'])
fig = spe.plot.scatter(x='Spe',y='Cov', vmin=0, vmax=1, c='filt',colormap='viridis')
plt.ylim(0,1)
plt.xlim(0,1)
plt.title(title)
plt.savefig('1114.png')
spe = pd.read_csv('1124_uniq.txt', sep=" ")
title='Specific TFs: '
j=0
for i in range(0,len(spe['TF'])):
if spe.loc[i]['filt']==1:
if j%8==7 :
title=title+'\n'+ str(spe.loc[i]['TF'])
else :
title=title+' '+ str(spe.loc[i]['TF'])
j+=1
fig = spe.plot.scatter(x='Spe',y='Cov',c='filt',colormap='viridis')
plt.ylim(0,1)
plt.xlim(0,1)
plt.title(title)
plt.savefig('1124.png')
spe = pd.read_csv('4441_uniq.txt', sep=" ")
title='Specific TFs: None'
for i in range(0,len(spe['TF'])):
if spe.loc[i]['filt']==1:
title=title+' '+ str(spe.loc[i]['TF'])
fig = spe.plot.scatter(x='Spe',y='Cov', vmin=0, vmax=1 ,c='filt',colormap='viridis')
plt.ylim(0,1)
plt.xlim(0,1)
plt.title(title)
plt.savefig('4441.png')
